# Supplementary material for: Grain Germination Changes the Profile of Phenolic Compounds and Benzoxazinoids in Wheat: A Study on Hard and Soft Cultivars
Source: Molecules. 2023 Jan 11;28(2):721. doi: 10.3390/molecules28020721 (PMC9864386; doi:10.3390/molecules28020721)
Supplement: Supplementary file 1 [file molecules-28-00721-s001.zip]

Archive with 1 entries (1 files):
- molecules-2127641-supplementary.pdf
